# Supplementary material for: Surface-Enhanced Raman Spectroscopy Using a Silver Nanostar Substrate for Neonicotinoid Pesticides Detection
Source: Sensors (Basel). 2024 Jan 8;24(2):373. doi: 10.3390/s24020373 (PMC10820608; doi:10.3390/s24020373)
Supplement: Supplementary file 1 [file sensors-24-00373-s001.zip]

Archive with 1 entries (1 files):
- sensors-2784261-Supplementary.pdf
